# Supplementary material for: LDPE/Bismuth Oxide Nanocomposite: Preparation, Characterization and Application in X-ray Shielding
Source: Polymers (Basel). 2021 Sep 13;13(18):3081. doi: 10.3390/polym13183081 (PMC8471621; doi:10.3390/polym13183081)
Supplement: Supplementary file 1 [file polymers-13-03081-s001.zip]

Archive with 1 entries (1 files):
- polymers-1373212-supplementary.pdf
